# Supplementary material for: Enemy of My Enemy: A Novel Insect-Specific Flavivirus Offers a Promising Platform for a Zika Virus Vaccine
Source: Vaccines (Basel). 2021 Oct 7;9(10):1142. doi: 10.3390/vaccines9101142 (PMC8539214; doi:10.3390/vaccines9101142)
Supplement: Supplementary file 1 [file vaccines-09-01142-s001.zip]

Archive with 1 entries (1 files):
- vaccines-1375042-supplementary.pdf
